# Supplementary material for: Controlling gene activation by enhancers through a drug-inducible topological insulator
Source: eLife. 2020 May 5;9:e47980. doi: 10.7554/eLife.47980 (PMC7200164; doi:10.7554/eLife.47980)
Supplement: Figure 3—source code 2. — The file containing the 4C-seq read counts used in Figure 3-Source Code File. [file elife-47980-fig3-code2.txt]

Bins	1	2	3	4	5	6	7	8	9	10	11	12	13	14	15	16	17	18	19	20	21	22	23	24	25	26	27	28	29	30	31	32	33	34	35	36	37	38	39	40	41	42	43	44	45	46	47	48	49	50	51	52	53	54	55	56	57	58	59	60	61	62	63	64	65	66	67	68	69	70	71	72	73	74	75	76	77	78	79	80	81	82	83	84	85	86	87	88	89	90	91	92	93	94	95
Coordinates	127848559	127878559	127908559	127938559	127968559	127998559	128028559	128058559	128088559	128118559	128148559	128178559	128208559	128238559	128268559	128298559	128328559	128358559	128388559	128418559	128448559	128478559	128508559	128538559	128568559	128598559	128628559	128658559	128688559	128718559	128805679	128835679	128865679	128895679	128925679	128955679	128985679	129015679	129045679	129075679	129105679	129135679	129165679	129195679	129225679	129255679	129285679	129315679	129345679	129375679	129405679	129435679	129465679	129495679	129525679	129555679	129585679	129615679	129645679	129675679	129705679	129735679	129765679	129795679	129825679	129855679	129885679	129915679	129945679	129975679	130005679	130035679	130065679	130095679	130125679	130155679	130185679	130215679	130245679	130275679	130305679	130335679	130365679	130395679	130425679	130455679	130485679	130515679	130545679	130575679	130605679	130635679	130665679	130695679	130725679
VP-MYC1_del(L1-R2)	3224	3078	2315	950	619	986	1195	1135	613	1250	823	2432	2670	3196	1741	1998	1583	1618	2457	3023	3339	3260	3772	4811	4159	3995	4187	5490	7271	10821	9691	11744	7913	8859	10219	8135	7570	6455	8765	8403	9623	7253	8270	11976	11243	6243	6253	5458	8356	5697	4413	2940	2514	2036	2792	2831	2107	2717	2708	3764	2544	1168	1551	813	946	1441	1761	1538	1623	1740	1378	912	1032	613	774	800	703	826	797	757	1403	1100	1063	736	722	581	736	680	1121	2698	2714	1826	1901	2507	3745
VP-MYC1_WT(Hap)	3752	3473	2450	1532	1012	912	1300	1407	1644	942	1177	1797	2357	2852	1987	2668	2198	1712	1991	3116	2896	3083	3642	4031	4994	4320	5464	6325	8901	12990	23549	39521	31878	30191	29675	23548	19052	14000	15740	15636	19268	12914	12157	16786	13860	8637	9808	8808	13363	7012	6231	5777	4483	2986	4214	4115	3738	3385	3385	4719	2892	1896	1843	1604	1774	2003	2679	2227	1876	2173	2322	1704	1558	1409	1552	1617	1347	1194	1567	1358	2242	2012	901	817	1326	1190	1879	1311	2383	2994	3168	2618	2073	3501	4819
VP-MYC1_STITCH	14063	10735	8531	4403	3583	3827	3691	5271	5009	4738	4344	6291	10208	12016	8468	9685	8066	5919	9235	15569	14130	13010	16744	16972	18539	15897	18008	22267	24761	32122	21867	23082	14722	16289	15087	11946	10333	7633	9966	11187	13500	10216	11688	13954	12282	8803	8775	8603	11811	8081	5812	5985	5071	3731	4687	4837	4010	4524	3833	4665	3602	1982	1573	1887	2215	3147	3365	2216	2045	2775	2586	1750	1948	2385	2296	2145	1390	2392	2059	2385	2912	2540	1365	1803	1621	1723	2378	1796	2788	4782	4451	4113	3028	5317	7282
VP-MYC1_delL	4114	2953	2947	1498	1147	1015	1371	1356	1289	1272	1534	1758	2648	3874	2992	2868	2020	2314	2982	4733	4099	3509	5099	4959	6079	5466	5467	7050	9022	11951	9005	9921	7523	7616	8113	7275	7524	4955	6633	7001	8977	7857	8256	11871	8992	7213	6560	6613	9169	6634	5807	4265	4064	2908	4016	3962	2633	4164	3067	3993	3557	1315	1786	1819	1561	1587	2220	1116	1818	2118	2823	1288	1227	2100	1419	1672	1454	1299	1340	1968	1944	1521	1454	1109	1011	1136	1224	958	1990	3318	3535	2642	2701	4715	4761
VP-MYC1_del(L2-R2)	3347	2450	2889	1551	1058	1030	940	1126	1221	1303	1293	1811	2841	3790	2504	2791	2013	1978	2559	4167	3231	2907	4854	4694	5615	4180	5863	7259	7883	12157	12274	15683	10859	11262	11029	9194	7534	6729	7533	7276	10566	7932	8383	11651	10492	6322	6985	6762	9620	5274	4346	3504	3505	2280	2854	3362	2880	2678	3046	3560	3003	1176	1533	1233	1031	1563	2426	1135	1603	2127	1545	1053	1327	1348	1104	1370	1004	934	1033	1414	1873	1005	1046	1042	858	700	1102	933	1386	3276	2810	2319	2251	3364	3970
VP-MYC1_delR	3996	4251	3373	2398	1778	1210	1341	2293	1849	1722	2004	2984	3788	4643	3813	3796	2432	2465	3366	5357	5064	4317	6400	7001	7234	6253	6212	8349	9395	13006	13131	13093	7256	7560	6720	6189	4792	3604	4161	4683	5579	4753	4652	5157	4637	3332	3561	4147	4896	2779	2768	1948	1940	1443	2168	1899	1726	1695	1348	2201	1478	615	927	857	732	970	1107	804	892	1222	1225	1081	1120	831	797	791	701	823	674	1130	1276	1129	660	574	926	647	921	1045	1333	1831	2109	1642	1662	2443	2454
VP-MYC1_del(L1-R3)	1760	2371	1384	1089	739	515	610	1184	616	931	1213	1217	1878	2396	1212	2305	1364	1100	1373	2135	1780	2125	2868	2920	3237	2822	3454	4821	5837	8765	17071	28577	22311	22472	20265	15186	14019	10223	10709	11393	12003	8403	8912	9602	8165	5799	6000	5816	8318	3742	3405	3031	2660	2362	2050	1944	2326	2766	2704	3007	2015	896	956	889	870	1402	1567	830	1326	1784	1367	922	816	701	874	925	504	856	934	925	1371	1439	725	859	639	513	962	777	1682	1979	1560	1379	1368	1618	2728
VP-MYC1_invR	6315	6390	5228	2318	1723	1845	2514	3374	2392	2160	2299	2970	6140	7432	4761	5053	3965	2894	4122	7696	7615	7579	8314	8773	9573	8585	8465	11309	13106	17936	15867	13557	9074	7757	7438	5558	5429	3691	4822	4980	4788	3505	3572	6114	4676	3826	3491	3959	4178	3620	3141	2282	2440	1503	2528	2138	1438	1988	1472	1603	2001	1029	868	776	894	1102	1363	1255	944	1355	756	847	743	620	1081	859	789	744	1167	887	937	1095	724	689	554	606	723	982	1164	1309	1734	1491	1859	2156	3413
VP-MYC1_inv(L1-R3)	5943	5503	3526	2399	1756	1401	1959	2677	2445	2294	2486	2420	4822	5631	4603	4895	3817	2954	3698	6896	6648	5571	7339	7324	8129	7273	9321	10991	11553	17798	11577	13282	8528	10090	8412	8232	5764	5200	5736	6519	7884	5713	6099	7151	5387	3743	4638	4308	6283	3868	3421	2377	2319	2501	2538	2917	2080	3150	2752	3223	2259	977	1272	1740	1266	1452	1731	1693	1860	1611	1534	1280	1241	1188	1280	1213	917	1016	1201	1067	1460	1443	856	954	1058	655	1823	1324	1319	2424	2553	2193	1872	2802	4270
VP-MYC2_del(L1-R2)	2599	3410	2544	1484	1094	851	976	1480	1737	846	1075	1332	2573	3241	2672	3264	3117	1686	2130	3126	3537	3627	4353	4739	4795	4366	6321	5747	9255	11139	12483	11088	10939	9730	10210	10305	9717	8135	7330	7932	11768	7890	8533	12657	10189	6080	6715	7285	10201	5202	4214	4551	4257	2849	2581	3552	4576	3697	3891	2809	2270	1813	1635	1501	1762	1925	2832	1344	1371	3126	1969	1138	1719	1879	1112	1675	1504	1234	1916	1415	1590	1619	1108	959	879	819	1241	1370	1618	3633	3116	2465	1791	2829	4833
VP-MYC2_WT(Hap)	1081	1150	1099	457	526	286	219	496	382	512	563	517	920	670	1431	1228	1097	601	997	1217	675	1513	1136	1703	1584	2010	1933	2411	3853	4827	8975	11346	9908	11050	9065	7621	6836	6080	5324	4910	6415	4309	5071	5416	5043	3366	3448	3399	4814	2356	2289	1520	1690	940	919	1682	1464	1394	1174	891	1093	496	735	846	683	541	881	693	774	1001	1044	740	546	545	261	383	384	411	640	364	770	679	443	465	620	229	292	412	679	1216	855	784	767	1549	1744
VP-MYC2_STITCH	7738	6581	5999	3101	2113	1516	2079	2785	3701	2842	3103	5236	4401	6194	4772	5649	4091	3253	5957	8994	7254	7322	9042	9269	11868	9680	11278	12169	16245	16335	12380	11296	8423	8379	9206	7071	6463	5221	6206	5347	8864	6386	6714	7148	7575	4670	6144	6001	7482	4438	3684	3092	2878	2333	3008	2817	2883	2674	1900	2967	1830	1070	1106	764	1305	1333	1768	1606	1482	1420	2146	1168	1455	1288	931	1603	1299	1122	911	1797	1171	1911	829	986	742	754	1431	1274	1981	2121	2906	2312	2004	3180	4823
VP-MYC2_delL	2257	2175	2727	1124	1079	692	1266	1068	949	1064	662	1169	1480	1891	1986	2582	2644	1113	1711	3203	2981	3616	3543	3625	4383	2625	2669	4109	7215	7828	5496	5419	4748	5139	6614	5602	5243	4960	4442	4469	6091	5758	5673	6516	5227	4666	6299	4445	5835	3482	4775	3215	3168	1803	2620	2562	3164	1494	2503	2166	1908	1349	918	1205	395	1895	1498	1249	1319	1375	2205	856	1685	790	770	891	858	594	1416	741	1529	686	416	973	456	420	683	847	1141	1373	1424	1464	2410	1827	2125
VP-MYC2_del(L2-R2)	2919	2244	1985	1711	791	617	620	879	1077	1378	1061	1380	1261	2493	1712	2632	1774	1070	1911	3426	2829	2006	3589	3841	3380	4373	3757	4908	6775	9026	9493	11552	6607	7764	6831	7463	6430	6412	5768	6158	8109	6146	6603	7485	6106	4328	4431	4670	5662	2678	3354	2357	1959	1679	2518	2637	2636	1784	1644	3070	1215	1104	741	1360	808	1118	1864	906	1837	1776	1395	640	706	713	435	924	660	1133	785	651	1208	1407	325	629	668	421	613	616	785	1344	1971	1378	1372	2027	2886
VP-MYC2_delR	3423	3539	1901	2170	1376	1934	849	1411	1578	1920	1019	1829	2357	4348	2384	3924	2119	1652	1996	4531	4348	4668	4113	4548	5356	5852	5897	5453	9381	8350	10330	8997	5138	4402	4665	4192	5173	3054	2687	3749	3609	3247	3684	3800	3314	2508	2940	2815	3588	2912	2442	1852	2006	1197	2031	1751	1875	1446	901	1814	870	671	1142	558	656	631	676	800	427	260	576	353	935	621	522	462	1228	595	698	587	886	531	375	483	395	332	675	661	815	1356	1600	1857	1488	1528	2296
VP-MYC2_del(L1-R3)	1756	991	612	553	311	330	421	906	585	687	341	504	765	1296	918	1216	1057	600	723	1545	989	1223	1266	1625	2854	1686	2414	2042	4312	4244	8660	14348	11883	10732	11266	8557	8533	6418	5353	4983	6938	5512	4122	5549	4695	2788	3527	3741	4431	2638	1970	1552	1385	1146	1573	990	1167	2028	1683	1647	1108	400	678	539	844	824	1018	538	657	883	674	455	1014	493	510	612	681	363	521	328	781	573	400	281	511	221	358	836	1260	733	1021	937	805	1226	1563
VP-MYC2_invR	3434	3436	2025	1678	1044	664	1279	1283	1902	1232	1468	2253	2738	3051	1967	1999	1628	1661	3074	5508	3892	3042	4752	3582	5896	4996	5496	6462	9484	7809	8482	6851	4406	3545	3748	3524	3920	1940	2450	2453	4610	2310	2532	3152	1865	1642	1638	1593	3167	823	1943	1285	1669	578	769	1021	877	1750	786	1614	636	563	521	295	593	1013	775	431	807	746	975	488	341	424	368	527	367	594	487	654	637	653	350	365	295	169	522	401	805	526	863	1063	928	1208	1441
VP-MYC2_inv(L1-R3)	1784	2296	1647	774	525	541	780	1156	720	711	830	1660	1321	2420	1127	1999	1022	752	1385	2843	2496	1899	1968	2712	2629	2627	2435	3179	5380	4678	4339	4205	2837	2882	3200	2575	1974	2752	1724	832	2911	2246	1958	2373	1351	1189	1459	1970	2033	526	1114	845	725	882	1487	947	581	1394	795	602	342	541	282	330	376	385	1533	572	613	594	427	315	602	510	323	346	196	510	591	449	389	243	66	95	328	56	518	359	479	452	714	871	842	766	2152
