# Supplementary material for: Controlling gene activation by enhancers through a drug-inducible topological insulator
Source: eLife. 2020 May 5;9:e47980. doi: 10.7554/eLife.47980 (PMC7200164; doi:10.7554/eLife.47980)
Supplement: Figure 3—source code 3. — The file used in Figure 3-Source Code File to specify the dot colors in the PCA plots. [file elife-47980-fig3-code3.txt]

VP-MYC1_del(L1-R2)	darkorange2
VP-MYC1_WT(Hap)	blue
VP-MYC1_STITCH	brown3
VP-MYC1_delL	chocolate
VP-MYC1_del(L2-R2)	darkmagenta
VP-MYC1_delR	chartreuse4
VP-MYC1_del(L1-R3)	darkcyan
VP-MYC1_invR	forestgreen
VP-MYC1_inv(L1-R3)	brown4
VP-MYC2_del(L1-R2)	darkorange2
VP-MYC2_WT(Hap)	blue
VP-MYC2_STITCH	brown3
VP-MYC2_delL	chocolate
VP-MYC2_del(L2-R2)	darkmagenta
VP-MYC2_delR	chartreuse4
VP-MYC2_del(L1-R3)	darkcyan
VP-MYC2_invR	forestgreen
VP-MYC2_inv(L1-R3)	brown4
