# Supplementary material for: Controlling gene activation by enhancers through a drug-inducible topological insulator
Source: eLife. 2020 May 5;9:e47980. doi: 10.7554/eLife.47980 (PMC7200164; doi:10.7554/eLife.47980)
Supplement: Figure 8—source code 1. — The file used in Figure 3-Source Code File to specify the dot colors in the PCA plots. [file elife-47980-fig8-code1.txt]

VP-NEUROG2_NPC_DOX	blue
VP-NEUROG2_NPC_noDOX	darkcyan
VP-NEUROG2_iPS_DOX	chocolate
VP-NEUROG2_iPS_noDOX	brown4
