# Supplementary material for: Controlling gene activation by enhancers through a drug-inducible topological insulator
Source: eLife. 2020 May 5;9:e47980. doi: 10.7554/eLife.47980 (PMC7200164; doi:10.7554/eLife.47980)
Supplement: Figure 8—source code 2. — The file containing the 4C-seq read counts used in Figure 3-Source Code File. [file elife-47980-fig8-code2.txt]

Bins	1	2	3	4	5	6	7	8	9	10	11	12	13	14	15	16	17	18	19	20	21	22	23	24	25	26	27	28	29	30	31	32	33	34	35	36	37	38	39	40	41	42	43	44	45	46	47
Coordinates	113131257	113141257	113151257	113161257	113171257	113181257	113191257	113201257	113211257	113221257	113231257	113241257	113251257	113261257	113271257	113281257	113291257	113301257	113311257	113321257	113331257	113341257	113351257	113361257	113371257	113381257	113391257	113401257	113411257	113421257	113453342	113463342	113473342	113483342	113493342	113503342	113513342	113523342	113533342	113543342	113553342	113563342	113573342	113583342	113593342	113603342	113613342
VP-NEUROG2_NPC_DOX	587	460	786	622	403	826	534	933	1526	843	1266	1428	1598	1822	1889	1271	1352	1276	1297	1482	1227	1059	1126	1612	1710	2056	1260	599	2261	3590	2252	1906	1429	1237	885	733	1384	511	904	682	586	525	831	406	531	433	292
VP-NEUROG2_NPC_noDOX	453	511	564	597	530	613	416	1017	776	934	1033	1123	1461	1481	1462	1163	1162	1413	1164	1070	1118	1021	1125	1432	1131	1387	911	348	1682	1943	1588	1336	1120	898	606	539	862	442	523	831	488	607	522	337	480	296	265
VP-NEUROG2_iPS_DOX	345	332	643	441	523	660	764	1108	1106	1046	1196	1560	2206	2645	2052	1483	1296	1570	1476	1660	1726	1927	1886	2389	2670	3288	1542	534	2997	4629	3346	2099	1306	1476	1053	906	1392	800	855	765	527	588	699	297	244	284	345
VP-NEUROG2_iPS_noDOX	566	556	733	721	810	990	849	1553	2080	1491	2287	2365	3693	3706	3393	2167	2233	2471	2513	3244	2980	2823	2320	3278	2539	3123	1758	642	3270	6340	3465	2910	1888	1902	1240	1199	1502	809	832	808	673	690	755	461	360	276	314
